# Supplementary material for: Advancing Arsenic Water Treatment Using UiO-66 and Its Functionalized Metal–Organic Framework Analogs
Source: Nanomaterials (Basel). 2025 Oct 24;15(21):1621. doi: 10.3390/nano15211621 (PMC12608536; doi:10.3390/nano15211621)
Supplement: Supplementary file 1 [file nanomaterials-15-01621-s001.zip]

Archive with 1 entries (1 files):
- nanomaterials-3917967-supplementary.pdf
